# Supplementary material for: Mini‐invasive technique for peroral endoscopic myotomy in adult patient: “Slim peroral endoscopic myotomy” procedure
Source: Dig Endosc. 2022 Dec 27;35(3):e37–8. doi: 10.1111/den.14494 (PMC12136272; doi:10.1111/den.14494)
Supplement: Supplementary file 1 — Video S1 Peroral endoscopic myotomy procedure performed with a slim pediatric gastroscope. [file DEN-35-e37-s001.zip]

Archive with 2 entries (2 files):
- den14494-sup-0001-VideoS1/den14494-sup-0001-VideoS1.docx
- den14494-sup-0001-VideoS1/den14494-sup-0002-VideoS1.mp4
